# Supplementary material for: Effect of live yeast Saccharomyces cerevisiae (Actisaf Sc 47) supplementation on the performance and hindgut microbiota composition of weanling pigs
Source: Sci Rep. 2018 Mar 28;8:5315. doi: 10.1038/s41598-018-23373-8 (PMC5871783; doi:10.1038/s41598-018-23373-8)
Supplement: Supplementary file 2 — Supplementary Table S1 [file 41598_2018_23373_MOESM2_ESM.xlsx]

## Sheet: Cecum control-control
Summary of network analysis at the genus level							Summary of network analysis at the phylum level					Proportion of main bacterial phyla				Degree of connectance of bacterial phyla (relative abundance divided by number of positive and/or negative edges)
Phylum	Genus	Taxon	Number of edges	Positive edges	Negative edges		Phylum	Total edges	Positive edges	Negative edges		Phylum	Avg. relative abundance			Phylum	Degree of Connectance	Positive connectance	Negative connectance
Actinobacteria	Collinsella	Collinsella	10	3	7		Actinobacteria	27	5	22		Firmicutes	81.9975			Actinobacteria	12.9399	2.39629	10.5437
Actinobacteria	Unclass.	Unclass.Coriobacteriaceae	10	1	9		Bacteroidetes	62	35	27		Bacteroidetes	15.45			Bacteroidetes	4.01294	2.26537	1.74757
Actinobacteria	Bifidobacterium	Bifidobacterium	7	1	6		Firmicutes	350	191	159		Actinobacteria	2.08656			Firmicutes	4.26842	2.32934	1.93908
Bacteroidetes	Bacteroides	Bacteroides	17	4	13		Proteobacteria	12	0	12		Spirochaetes	0.200313			Proteobacteria	133.333	0	133.333
Bacteroidetes	CF231	CF231	6	3	3		Spirochaetes	13	5	8		Proteobacteria	0.09			Spirochaetes	64.8986	55.5556	39.9376
Bacteroidetes	Unclass.	Unclass.Bacteroidales	5	4	1							Others	0.175625
Bacteroidetes	Unclass.	Unclass.Bacteroidales	6	4	2
Bacteroidetes	Unclass.	Unclass.Bacteroidales	6	6	0
Bacteroidetes	Parabacteroides	Parabacteroides	9	5	4
Bacteroidetes	Unclass.	Unclass.S24-7	4	4	0
Bacteroidetes	Prevotella	Prevotella	9	5	4
Cyanobacteria	Unclass.	Unclass.Streptophyta	4	0	4
Firmicutes	Blautia	Blautia	10	9	1
Firmicutes	Unclass.	Unclass.Erysipelotrichaceae	12	9	3
Firmicutes	Butyrivibrio	Butyrivibrio	7	1	6
Firmicutes	Unclass.	Unclass.Peptostreptococcaceae	8	5	3
Firmicutes	Bulleidia	Bulleidia	15	12	3
Firmicutes	Unclass.	Unclass.Ruminococcaceae	11	10	1
Firmicutes	Catenibacterium	Catenibacterium	7	4	3
Firmicutes	Unclass.	Unclass.Erysipelotrichaceae	13	10	3
Firmicutes	Lactobacillus	Lactobacillus	22	0	22
Firmicutes	Turicibacter	Turicibacter	13	5	8
Firmicutes	Roseburia	Roseburia	16	6	10
Firmicutes	Streptococcus	Streptococcus	11	2	9
Firmicutes	Faecalibacterium	Faecalibacterium	10	6	4
Firmicutes	Peptococcus	Peptococcus	7	2	5
Firmicutes	SMB53	SMB53	12	7	5
Firmicutes	Unclass.	Unclass.Clostridiaceae	9	6	3
Firmicutes	Phascolarctobacterium	Phascolarctobacterium	13	8	5
Firmicutes	Shuttleworthia	Shuttleworthia	6	5	1
Firmicutes	Unclass.	Unclass.Clostridiales	11	10	1
Firmicutes	Unclass.	Unclass.Lachnospiraceae	9	9	0
Firmicutes	Anaerovibrio	Anaerovibrio	3	0	3
Firmicutes	Syntrophomonas	Syntrophomonas	11	4	7
Firmicutes	Sarcina	Sarcina	4	1	3
Firmicutes	Mogibacterium	Mogibacterium	12	10	2
Firmicutes	Unclass.	Unclass.Clostridiales	11	10	1
Firmicutes	Clostridium	Clostridium	8	6	2
Firmicutes	Unclass.	Unclass.Veillonellaceae	7	3	4
Firmicutes	Ruminococcus	Ruminococcus	9	8	1
Firmicutes	Unclass.	Unclass.Christensenellaceae	8	0	8
Firmicutes	p-75-a5	p-75-a5	9	7	2
Firmicutes	Megasphaera	Megasphaera	23	0	23
Firmicutes	Coprococcus	Coprococcus	6	1	5
Firmicutes	Unclass.	Unclass.Lachnospiraceae	4	4	0
Firmicutes	Mitsuokella	Mitsuokella	4	3	1
Firmicutes	Dorea	Dorea	2	2	0
Firmicutes	Oscillospira	Oscillospira	7	6	1
Proteobacteria	Unclass.	Unclass.Tremblayales	3	0	3
Proteobacteria	Unclass.	Unclass.Enterobacteriaceae	9	0	9
Spirochaetes	Sphaerochaeta	Sphaerochaeta	9	2	7
Spirochaetes	Treponema	Treponema	4	3	1
Tenericutes	Unclass.	Unclass.RF39	7	4	3
TM7	Unclass.	Unclass.F16	7	0	7
Total nember of edges			482	240	242
Ratio of Positive/negative=			0.991736

## Sheet: Cecum yeast-yeast
Summary of network analysis at the genus level							Summary of network analysis at the phylum level					Proportion of main bacterial phyla				Degree of connectance of bacterial phyla (relative abundance divided by number of positive and/or negative edges)
Phylum	Genus	Taxon	Total Number of edges	Positive edges	Negative edges		Phylum	degree	posdegree	negdegree		Phylum	Avg. relative abundance			Phylum	Degree of Connectance	Positive connectance	Negative connectance
Firmicutes	Blautia	Blautia	8	7	1		Actinobacteria	12	11	1		Firmicutes	84.0453			Actinobacteria	8.1824	7.50053	0.681867
Firmicutes	Unclass.	Unclass.Erysipelotrichaceae	9	7	2		Bacteroidetes	50	29	21		Bacteroidetes	12.4834			Bacteroidetes	4.00531	2.32308	1.68223
Firmicutes	Alkaliphilus	Alkaliphilus	8	6	2		Firmicutes	287	212	75		Proteobacteria	1.54969			Firmicutes	3.41482	2.52245	0.892376
Firmicutes	Unclass.	Unclass.Clostridiaceae	5	5	0		Proteobacteria	6	0	6		Actinobacteria	1.46656			Proteobacteria	3.87175	0	3.87175
Firmicutes	Dialister	Dialister	8	0	8		Spirochaetes	1	0	1		Spirochaetes	0.166563			Spirochaetes	6.00375	0	6.00375
Firmicutes	Unclass.	Unclass.Halanaerobiaceae	16	6	10							Others	0.288437	99.7116
Firmicutes	SMB53	SMB53	9	7	2									100
Bacteroidetes	Unclass.	Unclass.S24-7	10	2	8
Proteobacteria	Unclass.	Unclass.Enterobacteriaceae	3	0	3
Firmicutes	Faecalibacterium	Faecalibacterium	14	13	1
Firmicutes	Streptococcus	Streptococcus	9	4	5
Firmicutes	Dorea	Dorea	15	12	3
Bacteroidetes	Unclass.	Unclass.Bacteroidales	10	7	3
Firmicutes	Phascolarctobacterium	Phascolarctobacterium	4	4	0
Firmicutes	Shuttleworthia	Shuttleworthia	4	4	0
Firmicutes	Roseburia	Roseburia	9	8	1
Bacteroidetes	CF231	CF231	2	0	2
Firmicutes	Lactobacillus	Lactobacillus	9	0	9
Actinobacteria	Unclass.	Unclass.Coriobacteriaceae	5	5	0
Firmicutes	Turicibacter	Turicibacter	11	5	6
Firmicutes	Unclass.	Unclass.Erysipelotrichaceae	6	6	0
Firmicutes	Unclass.	Unclass.Ruminococcaceae	10	10	0
Firmicutes	Unclass.	Unclass.Lachnospiraceae	11	11	0
Firmicutes	Syntrophomonas	Syntrophomonas	4	2	2
Firmicutes	Unclass.	Unclass.Lachnospiraceae	7	6	1
Firmicutes	Unclass.	Unclass.Clostridiales	13	12	1
Bacteroidetes	Unclass.	Unclass.Bacteroidales	11	10	1
Firmicutes	Ruminococcus	Ruminococcus	5	5	0
Firmicutes	Peptococcus	Peptococcus	7	5	2
Firmicutes	Coprobacillus	Coprobacillus	5	1	4
Spirochaetes	Treponema	Treponema	1	0	1
Firmicutes	Unclass.	Unclass.Peptostreptococcaceae	9	7	2
Firmicutes	Unclass.	Unclass.Veillonellaceae	4	1	3
Tenericutes	Unclass.	Unclass.RF39	4	2	2
Bacteroidetes	Prevotella	Prevotella	10	6	4
Bacteroidetes	Bacteroides	Bacteroides	4	2	2
Firmicutes	Bulleidia	Bulleidia	4	4	0
Firmicutes	Clostridium	Clostridium	2	2	0
Firmicutes	Sarcina	Sarcina	3	1	2
Actinobacteria	Collinsella	Collinsella	5	5	0
Firmicutes	Mogibacterium	Mogibacterium	4	3	1
Firmicutes	Lachnospira	Lachnospira	9	9	0
Firmicutes	p-75-a5	p-75-a5	6	6	0
Firmicutes	Oscillospira	Oscillospira	11	11	0
Proteobacteria	Unclass.	Unclass.Tremblayales	3	0	3
Firmicutes	Catenibacterium	Catenibacterium	6	4	2
Firmicutes	Unclass.	Unclass.Christensenellaceae	3	3	0
Firmicutes	Mitsuokella	Mitsuokella	3	2	1
Actinobacteria	Bifidobacterium	Bifidobacterium	2	1	1
Bacteroidetes	Parabacteroides	Parabacteroides	3	2	1
Firmicutes	Coprococcus	Coprococcus	9	9	0
Firmicutes	Unclass.	Unclass.Clostridiales	3	2	1
Firmicutes	Megasphaera	Megasphaera	3	2	1
Cyanobacteria	Unclass.	Unclass.Streptophyta	3	0	3
TM7	Unclass.	Unclass.F16	1	0	1
Firmicutes	Anaerovibrio	Anaerovibrio	2	0	2
Total nember of edges			364	254	110
Ratio of Positive/negative=			2.30909

## Sheet: Colon control-control
Summary of network analysis at the genus level							Summary of network analysis at the phylum level					Proportion of main bacterial phyla				Degree of connectance of bacterial phyla (relative abundance divided by number of positive and/or negative edges)
Phylum	Genus	Taxon	Total Number of edges	Positive edges	Negative edges		Phylum	degree	posdegree	negdegree		Phylum	Avg. relative abundance			Phylum	Degree of Connectance	Positive connectance	Negative connectance
Actinobacteria	Unclass.	Unclass.Coriobacteriaceae	3	1	2		Actinobacteria	12	5	7		Firmicutes	78.978			Actinobacteria	17.094	7.12251	9.97151
Actinobacteria	Collinsella	Collinsella	9	4	5		Bacteroidetes	25	12	13		Bacteroidetes	19.3			Bacteroidetes	1.29534	0.621762	0.673575
Bacteroidetes	Unclass.	Unclass.Bacteroidales	5	4	1		Firmicutes	292	170	122		Actinobacteria	0.702			Firmicutes	3.69723	2.1525	1.54473
Bacteroidetes	Unclass.	Unclass.Bacteroidales	1	0	1		Proteobacteria	9	0	9		Spirochaetes	0.457667			Proteobacteria	38.8489	0	38.8489
Bacteroidetes	Parabacteroides	Parabacteroides	3	0	3		Spirochaetes	9	4	5		Proteobacteria	0.231667			Spirochaetes	19.665	8.73999	10.925
Bacteroidetes	Bacteroides	Bacteroides	3	3	0							Others	0.330667
Bacteroidetes	Unclass.	Unclass.S24-7	5	4	1
Bacteroidetes	Unclass.	Unclass.Bacteroidales	6	0	6
Bacteroidetes	Unclass.	Unclass.Bacteroidales	1	0	1
Bacteroidetes	Prevotella	Prevotella	1	1	0
Cyanobacteria	Unclass.	Unclass.YS2	3	0	3
Firmicutes	Unclass.	Unclass.Christensenellaceae	5	3	2
Firmicutes	Unclass.	Unclass.Clostridiales	13	11	2
Firmicutes	Roseburia	Roseburia	8	2	6
Firmicutes	Oscillospira	Oscillospira	2	1	1
Firmicutes	Coprococcus	Coprococcus	1	0	1
Firmicutes	Turicibacter	Turicibacter	6	0	6
Firmicutes	Unclass.	Unclass.Lachnospiraceae	8	7	1
Firmicutes	Megasphaera	Megasphaera	30	0	30
Firmicutes	Blautia	Blautia	13	13	0
Firmicutes	Dorea	Dorea	8	7	1
Firmicutes	Bulleidia	Bulleidia	12	10	2
Firmicutes	Lactobacillus	Lactobacillus	20	0	20
Firmicutes	Clostridium	Clostridium	6	5	1
Firmicutes	Unclass.	Unclass.Erysipelotrichaceae	8	6	2
Firmicutes	Shuttleworthia	Shuttleworthia	10	8	2
Firmicutes	Unclass.	Unclass.Ruminococcaceae	12	11	1
Firmicutes	Unclass.	Unclass.Clostridiaceae	10	8	2
Firmicutes	Mitsuokella	Mitsuokella	3	0	3
Firmicutes	Faecalibacterium	Faecalibacterium	5	1	4
Firmicutes	02d06	Unclass.Clostridiaceae	5	2	3
Firmicutes	SMB53	SMB53	4	2	2
Firmicutes	Unclass.	Unclass.Lachnospiraceae	3	2	1
Firmicutes	Peptococcus	Peptococcus	3	3	0
Firmicutes	Butyrivibrio	Butyrivibrio	2	0	2
Firmicutes	Catenibacterium	Catenibacterium	9	5	4
Firmicutes	Ruminococcus	Ruminococcus	13	11	2
Firmicutes	Unclass.	Unclass.Clostridiales	12	12	0
Firmicutes	Unclass.	Unclass.Erysipelotrichaceae	9	9	0
Firmicutes	Phascolarctobacterium	Phascolarctobacterium	7	6	1
Firmicutes	Unclass.	Unclass.Clostridiales	8	6	2
Firmicutes	Sarcina	Sarcina	4	0	4
Firmicutes	p-75-a5	p-75-a5	9	8	1
Firmicutes	Syntrophomonas	Syntrophomonas	6	3	3
Firmicutes	Unclass.	Unclass.Veillonellaceae	3	3	0
Firmicutes	Dialister	Dialister	3	0	3
Firmicutes	Lachnospira	Lachnospira	2	2	0
Firmicutes	Unclass.	Unclass.Peptostreptococcaceae	1	1	0
Firmicutes	Streptococcus	Streptococcus	3	0	3
Firmicutes	L7A_E11	L7A_E11	3	0	3
Firmicutes	Anaerovibrio	Anaerovibrio	1	1	0
Firmicutes	RFN20	RFN20	2	1	1
Planctomycetes	Unclass.	Unclass.Pirellulaceae	4	0	4
Proteobacteria	Desulfovibrio	Desulfovibrio	3	0	3
Proteobacteria	Unclass.	Unclass.Tremblayales	6	0	6
Spirochaetes	Treponema	Treponema	5	2	3
Spirochaetes	Sphaerochaeta	Sphaerochaeta	4	2	2
Tenericutes	Unclass.	Unclass.RF39	9	7	2
TM7	Unclass.	Unclass.F16	7	2	5
Total nember of edges			370	200	170
Ratio of Positive/negative=			1.17647

## Sheet: Colon Yeast-Yeast
Summary of network analysis at the genus level							Summary of network analysis at the phylum level					Proportion of main bacterial phyla				Degree of connectance of bacterial phyla (relative abundance divided by number of positive and/or negative edges)
Phylum	Genus	Taxon	Total Number of edges	Positive edges	Negative edges		Phylum	degree	posdegree	negdegree		Phylum	Avg. relative abundance			Phylum	Degree of Connectance	Positive connectance	Negative connectance
Actinobacteria	Bifidobacterium	Bifidobacterium	6	4	2		Actinobacteria	24	20	4		Firmicutes	84.0318			Actinobacteria	25.0653	20.8877	4.17755
Actinobacteria	Unclass.	Unclass.Coriobacteriaceae	10	10	0		Bacteroidetes	64	13	51		Bacteroidetes	13.6414			Bacteroidetes	4.69159	0.952979	3.73861
Actinobacteria	Collinsella	Collinsella	8	6	2		Firmicutes	348	218	130		Actinobacteria	0.9575			Firmicutes	4.14129	2.59426	1.54703
Bacteroidetes	Unclass.	Unclass.S24-7	16	0	16		Proteobacteria	29	0	29		Proteobacteria	0.884643			Proteobacteria	32.7816	0	32.7816
Bacteroidetes	Unclass.	Unclass.Bacteroidales	4	3	1		Spirochaetes	15	6	9		Spirochaetes	0.185357			Spirochaetes	80.9249	32.3699	48.5549
Bacteroidetes	Unclass.	Unclass.Bacteroidales	15	0	15							Others	0.299286
Bacteroidetes	Bacteroides	Bacteroides	13	0	13
Bacteroidetes	Parabacteroides	Parabacteroides	6	5	1
Bacteroidetes	Unclass.	Unclass.Bacteroidales	2	1	1
Bacteroidetes	Unclass.	Unclass.Bacteroidales	4	1	3
Bacteroidetes	Prevotella	Prevotella	4	3	1
Cyanobacteria	Unclass.	Unclass.YS2	1	1	0
Firmicutes	Alkaliphilus	Alkaliphilus	5	1	4
Firmicutes	02d06	Unclass.Clostridiaceae	6	0	6
Firmicutes	Unclass.	Unclass.Christensenellaceae	5	0	5
Firmicutes	Catenibacterium	Catenibacterium	12	0	12
Firmicutes	Syntrophomonas	Syntrophomonas	6	4	2
Firmicutes	Unclass.	Unclass.Halanaerobiaceae	10	6	4
Firmicutes	Unclass.	Unclass.Erysipelotrichaceae	10	6	4
Firmicutes	Clostridium	Clostridium	5	0	5
Firmicutes	Oscillospira	Oscillospira	7	6	1
Firmicutes	Ruminococcus	Ruminococcus	9	9	0
Firmicutes	Sarcina	Sarcina	11	7	4
Firmicutes	L7A_E11	L7A_E11	7	3	4
Firmicutes	Lachnospira	Lachnospira	9	9	0
Firmicutes	Unclass.	Unclass.Veillonellaceae	10	6	4
Firmicutes	Faecalibacterium	Faecalibacterium	10	9	1
Firmicutes	Unclass.	Unclass.Clostridiales	11	6	5
Firmicutes	Unclass.	Unclass.Ruminococcaceae	10	9	1
Firmicutes	Turicibacter	Turicibacter	7	3	4
Firmicutes	Megasphaera	Megasphaera	2	0	2
Firmicutes	Blautia	Blautia	11	6	5
Firmicutes	Unclass.	Unclass.Erysipelotrichaceae	13	12	1
Firmicutes	Unclass.	Unclass.Clostridiales	13	10	3
Firmicutes	Bulleidia	Bulleidia	10	9	1
Firmicutes	SMB53	SMB53	6	4	2
Firmicutes	Unclass.	Unclass.Peptostreptococcaceae	7	6	1
Firmicutes	Streptococcus	Streptococcus	7	4	3
Firmicutes	p-75-a5	p-75-a5	12	9	3
Firmicutes	Unclass.	Unclass.Clostridiaceae	13	10	3
Firmicutes	Unclass.	Unclass.Lachnospiraceae	9	6	3
Firmicutes	Dorea	Dorea	10	10	0
Firmicutes	Unclass.	Unclass.Lachnospiraceae	2	2	0
Firmicutes	Shuttleworthia	Shuttleworthia	11	9	2
Firmicutes	Unclass.	Unclass.Clostridiales	13	12	1
Firmicutes	Mitsuokella	Mitsuokella	7	5	2
Firmicutes	Phascolarctobacterium	Phascolarctobacterium	7	5	2
Firmicutes	Coprococcus	Coprococcus	6	6	0
Firmicutes	Roseburia	Roseburia	5	3	2
Firmicutes	Dialister	Dialister	9	6	3
Firmicutes	Lactobacillus	Lactobacillus	7	0	7
Firmicutes	Anaerovibrio	Anaerovibrio	5	0	5
Firmicutes	Anaerostipes	Anaerostipes	8	0	8
Firmicutes	Peptococcus	Peptococcus	2	0	2
Firmicutes	Coprobacillus	Coprobacillus	3	0	3
Planctomycetes	Unclass.	Unclass.Pirellulaceae	8	0	8
Proteobacteria	Unclass.	Unclass.Enterobacteriaceae	20	0	20
Proteobacteria	Unclass.	Unclass.Tremblayales	9	0	9
Spirochaetes	Treponema	Treponema	7	0	7
Spirochaetes	Sphaerochaeta	Sphaerochaeta	8	6	2
Tenericutes	Unclass.	Unclass.RF39	5	4	1
Total nember of edges			494	262	232
Ratio of Positive/negative=			1.12931
