# Supplementary material for: Effect of live yeast Saccharomyces cerevisiae (Actisaf Sc 47) supplementation on the performance and hindgut microbiota composition of weanling pigs
Source: Sci Rep. 2018 Mar 28;8:5315. doi: 10.1038/s41598-018-23373-8 (PMC5871783; doi:10.1038/s41598-018-23373-8)
Supplement: Supplementary file 4 — Supplementary Table S3 [file 41598_2018_23373_MOESM4_ESM.xlsx]

## Sheet: Supplementary table_2.txt
#SampleID	Mother ID	Sex	Treatment group	Site	run_prefix
Cecum.1	151-4Y	Female	Con-Con	Cecum	Cecum.1::
Cecum.10	458-1Y	Male	Con-Con	Cecum	Cecum.10::
Cecum.11	642-1Y	Female	Yeast-Con	Cecum	Cecum.11::
Cecum.12	260-8Z	Male	Yeast-Con	Cecum	Cecum.12::
Cecum.13	482-5Y	Female	Con-Con	Cecum	Cecum.13::
Cecum.14	458-1Y	Male	Con-Con	Cecum	Cecum.14::
Cecum.15	642-1Y	Male	Yeast-Con	Cecum	Cecum.15::
Cecum.16	260-8Z	Female	Yeast-Con	Cecum	Cecum.16::
Cecum.17	151-4Y	Male	Con-Yeast	Cecum	Cecum.17::
Cecum.18	482-5Y	Male	Con-Yeast	Cecum	Cecum.18::
Cecum.19	71-6Y	Male	Yeast-Yeast	Cecum	Cecum.19::
Cecum.2	482-5Y	Male	Con-Con	Cecum	Cecum.2::
Cecum.20	662-3Y	Female	Yeast-Yeast	Cecum	Cecum.20::
Cecum.21	151-4Y	Female	Con-Yeast	Cecum	Cecum.21::
Cecum.22	350-6z	Male	Con-Yeast	Cecum	Cecum.22::
Cecum.23	71-6Y	Male	Yeast-Yeast	Cecum	Cecum.23::
Cecum.24	662-3Y	Female	Yeast-Yeast	Cecum	Cecum.24::
Cecum.25	350-6z	Male	Con-Yeast	Cecum	Cecum.25::
Cecum.26	458-1Y	Female	Con-Yeast	Cecum	Cecum.26::
Cecum.27	642-1Y	Male	Yeast-Yeast	Cecum	Cecum.27::
Cecum.28	260-8Z	Female	Yeast-Yeast	Cecum	Cecum.28::
Cecum.29	482-5Y	Female	Con-Yeast	Cecum	Cecum.29::
Cecum.3	71-6Y	Female	Yeast-Con	Cecum	Cecum.3::
Cecum.30	458-1Y	Male	Con-Yeast	Cecum	Cecum.30::
Cecum.31	642-1Y	Male	Yeast-Yeast	Cecum	Cecum.31::
Cecum.32	260-8Z	Female	Yeast-Yeast	Cecum	Cecum.32::
Cecum.33	938-12X	Female	Con-Con	Cecum	Cecum.33::
Cecum.34	716-4Y	Male	Con-Con	Cecum	Cecum.34::
Cecum.35	145-5Y	Female	Yeast-Con	Cecum	Cecum.35::
Cecum.36	482-2Y	Female	Yeast-Con	Cecum	Cecum.36::
Cecum.37	938-12X	Female	Con-Con	Cecum	Cecum.37::
Cecum.38	716-4Y	Male	Con-Con	Cecum	Cecum.38::
Cecum.39	145-5Y	Male	Yeast-Con	Cecum	Cecum.39::
Cecum.4	662-3Y	Male	Yeast-Con	Cecum	Cecum.4::
Cecum.40	472-4Y	Female	Yeast-Con	Cecum	Cecum.40::
Cecum.41	224-1Z	Female	Con-Con	Cecum	Cecum.41::
Cecum.42	60-2Z	Male	Con-Con	Cecum	Cecum.42::
Cecum.43	472-4Y	Male	Yeast-Con	Cecum	Cecum.43::
Cecum.44	428-2Y	Male	Yeast-Con	Cecum	Cecum.44::
Cecum.45	224-1Z	Male	Con-Con	Cecum	Cecum.45::
Cecum.46	60-2Z	Female	Con-Con	Cecum	Cecum.46::
Cecum.47	428-2Y	Male	Yeast-Con	Cecum	Cecum.47::
Cecum.48	482-2Y	Female	Yeast-Con	Cecum	Cecum.48::
Cecum.49	938-12X	Female	Con-Yeast	Cecum	Cecum.49::
Cecum.5	151-4Y	Male	Con-Con	Cecum	Cecum.5::
Cecum.50	60-2Z	Male	Con-Yeast	Cecum	Cecum.50::
Cecum.51	145-5Y	Female	Yeast-Yeast	Cecum	Cecum.51::
Cecum.52	472-4Y	Male	Yeast-Yeast	Cecum	Cecum.52::
Cecum.53	224-1Z	Female	Con-Yeast	Cecum	Cecum.53::
Cecum.54	60-2Z	Male	Con-Yeast	Cecum	Cecum.54::
Cecum.55	428-2Y	Female	Yeast-Yeast	Cecum	Cecum.55::
Cecum.56	482-2Y	Male	Yeast-Yeast	Cecum	Cecum.56::
Cecum.57	224-1Z	Male	Con-Yeast	Cecum	Cecum.57::
Cecum.58	716-4Y	Female	Con-Yeast	Cecum	Cecum.58::
Cecum.59	145-5Y	Female	Yeast-Yeast	Cecum	Cecum.59::
Cecum.6	350-6z	Male	Con-Con	Cecum	Cecum.6::
Cecum.60	482-2Y	Male	Yeast-Yeast	Cecum	Cecum.60::
Cecum.61	938-12X	Male	Con-Yeast	Cecum	Cecum.61::
Cecum.62	716-4Y	Female	Con-Yeast	Cecum	Cecum.62::
Cecum.63	472-4Y	Female	Yeast-Yeast	Cecum	Cecum.63::
Cecum.64	428-2Y	Male	Yeast-Yeast	Cecum	Cecum.64::
Cecum.7	71-6Y	Male	Yeast-Con	Cecum	Cecum.7::
Cecum.8	662-3Y	Female	Yeast-Con	Cecum	Cecum.8::
Cecum.9	350-6z	Female	Con-Con	Cecum	Cecum.9::
P.Colon.1	151-4Y	Female	Con-Con	P.Colon	P.Colon.1::
P.Colon.10	458-1Y	Male	Con-Con	P.Colon	P.Colon.10::
P.Colon.11	642-1Y	Female	Yeast-Con	P.Colon	P.Colon.11::
P.Colon.12	260-8Z	Male	Yeast-Con	P.Colon	P.Colon.12::
P.Colon.13	482-5Y	Female	Con-Con	P.Colon	P.Colon.13::
P.Colon.14	458-1Y	Male	Con-Con	P.Colon	P.Colon.14::
P.Colon.15	642-1Y	Male	Yeast-Con	P.Colon	P.Colon.15::
P.Colon.16	260-8Z	Female	Yeast-Con	P.Colon	P.Colon.16::
P.Colon.17	151-4Y	Male	Con-Yeast	P.Colon	P.Colon.17::
P.Colon.18	482-5Y	Male	Con-Yeast	P.Colon	P.Colon.18::
P.Colon.19	71-6Y	Male	Yeast-Yeast	P.Colon	P.Colon.19::
P.Colon.2	482-5Y	Male	Con-Con	P.Colon	P.Colon.2::
P.Colon.20	662-3Y	Female	Yeast-Yeast	P.Colon	P.Colon.20::
P.Colon.21	151-4Y	Female	Con-Yeast	P.Colon	P.Colon.21::
P.Colon.22	350-6z	Male	Con-Yeast	P.Colon	P.Colon.22::
P.Colon.23	71-6Y	Male	Yeast-Yeast	P.Colon	P.Colon.23::
P.Colon.24	662-3Y	Female	Yeast-Yeast	P.Colon	P.Colon.24::
P.Colon.25	350-6z	Male	Con-Yeast	P.Colon	P.Colon.25::
P.Colon.26	458-1Y	Female	Con-Yeast	P.Colon	P.Colon.26::
P.Colon.27	642-1Y	Male	Yeast-Yeast	P.Colon	P.Colon.27::
P.Colon.28	260-8Z	Female	Yeast-Yeast	P.Colon	P.Colon.28::
P.Colon.29	482-5Y	Female	Con-Yeast	P.Colon	P.Colon.29::
P.Colon.3	71-6Y	Female	Yeast-Con	P.Colon	P.Colon.3::
P.Colon.30	458-1Y	Male	Con-Yeast	P.Colon	P.Colon.30::
P.Colon.31	642-1Y	Male	Yeast-Yeast	P.Colon	P.Colon.31::
P.Colon.32	260-8Z	Female	Yeast-Yeast	P.Colon	P.Colon.32::
P.Colon.33	938-12X	Female	Con-Con	P.Colon	P.Colon.33::
P.Colon.34	716-4Y	Male	Con-Con	P.Colon	P.Colon.34::
P.Colon.35	145-5Y	Female	Yeast-Con	P.Colon	P.Colon.35::
P.Colon.36	482-2Y	Female	Yeast-Con	P.Colon	P.Colon.36::
P.Colon.37	938-12X	Female	Con-Con	P.Colon	P.Colon.37::
P.Colon.38	716-4Y	Male	Con-Con	P.Colon	P.Colon.38::
P.Colon.39	145-5Y	Male	Yeast-Con	P.Colon	P.Colon.39::
P.Colon.4	662-3Y	Male	Yeast-Con	P.Colon	P.Colon.4::
P.Colon.40	472-4Y	Female	Yeast-Con	P.Colon	P.Colon.40::
P.Colon.41	224-1Z	Female	Con-Con	P.Colon	P.Colon.41::
P.Colon.42	60-2Z	Male	Con-Con	P.Colon	P.Colon.42::
P.Colon.43	472-4Y	Male	Yeast-Con	P.Colon	P.Colon.43::
P.Colon.44	428-2Y	Male	Yeast-Con	P.Colon	P.Colon.44::
P.Colon.45	224-1Z	Male	Con-Con	P.Colon	P.Colon.45::
P.Colon.46	60-2Z	Female	Con-Con	P.Colon	P.Colon.46::
P.Colon.47	428-2Y	Male	Yeast-Con	P.Colon	P.Colon.47::
P.Colon.48	482-2Y	Female	Yeast-Con	P.Colon	P.Colon.48::
P.Colon.49	938-12X	Female	Con-Yeast	P.Colon	P.Colon.49::
P.Colon.5	151-4Y	Male	Con-Con	P.Colon	P.Colon.5::
P.Colon.50	60-2Z	Male	Con-Yeast	P.Colon	P.Colon.50::
P.Colon.51	145-5Y	Female	Yeast-Yeast	P.Colon	P.Colon.51::
P.Colon.52	472-4Y	Male	Yeast-Yeast	P.Colon	P.Colon.52::
P.Colon.53	224-1Z	Female	Con-Yeast	P.Colon	P.Colon.53::
P.Colon.55	428-2Y	Female	Yeast-Yeast	P.Colon	P.Colon.55::
P.Colon.56	482-2Y	Male	Yeast-Yeast	P.Colon	P.Colon.56::
P.Colon.57	224-1Z	Male	Con-Yeast	P.Colon	P.Colon.57::
P.Colon.58	716-4Y	Female	Con-Yeast	P.Colon	P.Colon.58::
P.Colon.59	145-5Y	Female	Yeast-Yeast	P.Colon	P.Colon.59::
P.Colon.6	350-6z	Male	Con-Con	P.Colon	P.Colon.6::
P.Colon.60	482-2Y	Male	Yeast-Yeast	P.Colon	P.Colon.60::
